# Supplementary material for: Human Leukocyte Antigen Markers for Distinguishing Pustular Psoriasis and Adult-Onset Immunodeficiency with Pustular Reaction
Source: Genes (Basel). 2024 Feb 23;15(3):278. doi: 10.3390/genes15030278 (PMC10970016; doi:10.3390/genes15030278)
Supplement: Supplementary file 1 [file genes-15-00278-s001.zip]

Archive with 9 entries (9 files):
- Figure S1.pdf
- TableS1.pdf
- TableS2.pdf
- TableS3.pdf
- TableS4.pdf
- TableS5.pdf
- TableS6.pdf
- TableS7.pdf
- TableS8.pdf
